# Supplementary material for: Multiomics investigation of the female hypertensive human heart
Source: Physiol Rep. 2025 Oct 2;13(19):e70586. doi: 10.14814/phy2.70586 (PMC12489463; doi:10.14814/phy2.70586)
Supplement: Supplementary file 2 — Table S1. [file PHY2-13-e70586-s003.xlsx]

## Sheet: Table S1
Table S1. Quality Control Metadata from snRNA-seq
Sample	Number of Nuclei	Mean nUMI	Mean Total Count	Mean % MT	Median % MT
Donor 1, left ventricle	5117	909.08	1511.73	0.04	0
Donor 1, left atrium	3082	849.96	1286.85	0.04	0
Donor 3, left ventricle	5247	1004.23	1657.74	0.05	0
Donor 3, left atrium	3423	1448.19	2671.26	0.22	0
Donor 4, left ventricle	2274	1672.52	4074.95	0.53	0.13
Donor 4, left atrium	3320	1458.85	3463.27	0.21	0
Donor 5, left ventricle	3393	1354.01	2871.62	0.25	0
Donor 5, left atrium	4162	1609.64	3676.93	0.26	0
Donor 7, left ventricle	4710	1489.12	2975.85	0.54	0.12
Donor 7, left atrium	6231	1309.58	2381.34	0.24	0
nUMI: number of unique molecular identifiers; MT: mitochondrial reads
