# Supplementary material for: Multiomics investigation of the female hypertensive human heart
Source: Physiol Rep. 2025 Oct 2;13(19):e70586. doi: 10.14814/phy2.70586 (PMC12489463; doi:10.14814/phy2.70586)
Supplement: Supplementary file 3 — Table S2. [file PHY2-13-e70586-s002.xlsx]

## Sheet: Diff_Abundant_Metab - no T2DM
Supplemental Table 2A. Differential Metabolite Abundance without the Donor with Type 2 Diabetes
	Log2(Fold Change)	Fold Difference	Average Level	t	P.Value	adj.P.Val	B
N-Acetyltryptophan	6.99496	127.554	-17.5128	19.6296	4.3e-06	0.000830669	4.69685
Ergothioneine	6.96661	125.072	-13.2461	15.8888	1.28e-05	0.00104457	3.93381
Hippurate	-6.24033	0.0132274	-12.469	-15.1618	1.62e-05	0.00104457	3.74848
Stachyose	8.97294	502.486	-19.9341	14.1675	2.3e-05	0.00110813	3.4705
Saccharopine	5.67429	51.0658	-15.4217	12.9128	3.68e-05	0.00125507	3.07331
N-Acetylserotonin	-4.35004	0.0490353	-16.7615	-12.7674	3.9e-05	0.00125507	3.02356
N-Fromylkynurenine	-4.43903	0.046102	-18.2547	-11.7306	5.99e-05	0.00164092	2.64352
Raffinose	12.2313	4808.22	-14.0761	11.4403	6.8e-05	0.00164092	2.52855
Guanidinosuccinate	5.907	60.0045	-16.3599	11.1459	7.76e-05	0.00166352	2.40783
Adenine	4.50164	22.6532	-9.36802	10.8063	9.06e-05	0.00174943	2.26315
Inosine	4.27675	19.3834	-9.56039	9.67413	0.000157724	0.00275549	1.73467
NADHX	5.58583	48.0289	-20.856	9.51469	0.000171326	0.00275549	1.65402
Phosphorylcholine	4.12998	17.5085	-15.9353	9.25805	0.000196251	0.00291357	1.52069
NADH	4.86216	29.084	-16.9787	9.07005	0.000217253	0.00299499	1.42017
1-Methyladenosine	6.22829	74.9726	-17.8578	8.59509	0.000283323	0.00364543	1.15492
Tryptophan	-6.26772	0.0129786	-11.5859	-8.32147	0.00033213	0.00400632	0.994353
Methionine	3.21577	9.2906	-13.1941	8.11251	0.000376169	0.00409577	0.867687
6-Phosphogluconate	3.43365	10.8052	-15.1319	8.08707	0.000381989	0.00409577	0.852015
4-Imidazoleacetate	-4.83227	0.0351029	-13.3053	-7.6227	0.000509396	0.00517439	0.556231
Dihydroorotate	-3.13938	0.113488	-18.8983	-6.98411	0.00077637	0.0070704	0.116937
2-Deoxy-D-Glucose	-3.6776	0.0781505	-13.6353	-6.92532	0.000808382	0.0070704	0.0744636
Guanosine Diphosphate Mannose(GDP-mannose)	2.7901	6.91676	-15.8674	6.8376	0.000859078	0.0070704	0.0104187
10	3.33164	10.0675	-12.5751	6.81235	0.000874359	0.0070704	-0.0081707
Proline	2.29657	4.91289	-12.2489	6.78725	0.000889862	0.0070704	-0.02671
Cysteinylglycine	2.59014	6.02158	-13.0531	6.7463	0.000915855	0.0070704	-0.057105
Anserine	2.41836	5.34563	-11.7788	6.62198	0.0010004	0.00742606	-0.15049
Histidine	-5.80701	0.0178615	-3.52657	-6.48986	0.00110048	0.00786638	-0.2516
Glutathione Reduced	2.28356	4.86878	-7.40651	6.3722	0.0011996	0.00806286	-0.343299
NADPH	3.28514	9.74824	-20.8435	6.2738	0.00129059	0.00806286	-0.421204
Ribose	3.17225	9.01453	-16.1762	6.26724	0.00129694	0.00806286	-0.426441
Trans-hydroxyproline/Cis-hydroxyproline	2.15638	4.45793	-16.0708	6.22551	0.00133819	0.00806286	-0.459853
C20:2 Carnitine	2.668	6.35547	-9.43396	6.2251	0.0013386	0.00806286	-0.46018
Mannitol/Galactitol/Hexitol	-2.97206	0.127445	-8.05817	-6.18604	0.00137862	0.00806286	-0.491645
Glycero-3-Phosphocholine	3.72494	13.2227	-15.0557	6.05567	0.00152273	0.00864373	-0.597994
C20:1 Carnitine	2.75263	6.73945	-8.35255	5.92368	0.00168688	0.00924816	-0.707769
gamma-glutamylalanine	2.56891	5.93362	-17.6941	5.89514	0.00172505	0.00924816	-0.731793
C5:1 Carnitine	2.44543	5.44689	-10.3315	5.76711	0.00190915	0.00995855	-0.840824
Glutarylcarnitine (C 5:0-DC)_02	-2.38189	0.191857	-13.8746	-5.39967	0.0025794	0.0129784	-1.16562
Phosphocreatine	8.84385	459.478	-17.5883	5.37992	0.00262259	0.0129784	-1.18359
Guanosine Triphosphate	2.79929	6.961	-17.3651	5.29286	0.00282325	0.0136222	-1.26345
Oxoproline (Pyroglutamate)	2.14947	4.43665	-10.0233	5.21832	0.00300938	0.0141661	-1.33268
Glutamate	1.84189	3.5848	-6.74991	5.1858	0.003095	0.0142223	-1.36312
Uridine Diphosphate Glucuronic Acid	2.74165	6.68833	-17.0328	5.05689	0.00346351	0.0151971	-1.48529
Phenylalanine	1.87675	3.67248	-12.2618	5.05653	0.00346462	0.0151971	-1.48563
3-Aminobutyrate/3-Aminoisobutyrate	2.13957	4.40631	-9.63072	5.0125	0.00360202	0.0154487	-1.52791
Gluconate	5.29426	39.2401	-13.4861	4.97191	0.0037343	0.0156678	-1.56713
Hypoxanthine	1.72851	3.31386	-12.0571	4.8912	0.00401446	0.0164849	-1.64585
Glucose 6-Phosphate	3.8441	14.3612	-11.2461	4.76672	0.00449568	0.0177654	-1.76915
C20:0 Carnitine	2.61183	6.11279	-11.6467	4.76316	0.00451039	0.0177654	-1.77271
Hexose Phosphate	2.23788	4.71702	-11.6703	4.71085	0.00473316	0.01827	-1.82525
Coenzyme A	2.26662	4.81195	-15.1366	4.61608	0.00516991	0.0189457	-1.9215
2-Keto-3-Deoxy-D-Gluconic Acid/Gluconolactone	4.67626	25.5678	-15.6309	4.61243	0.00518767	0.0189457	-1.92524
C17:0 Carnitine	1.69958	3.24805	-12.2946	4.60934	0.00520271	0.0189457	-1.9284
N-Acetylcysteine	1.64996	3.13824	-17.9438	4.55504	0.00547588	0.0195712	-1.98423
C5:0 Carnitine	1.71557	3.28425	-8.07165	4.48154	0.0058724	0.0204679	-2.06053
Quinate	-2.91308	0.132763	-15.3083	-4.46978	0.00593888	0.0204679	-2.07282
Ribulose 5-phosphate/Xylulose 5-phosphate	2.2489	4.7532	-16.5779	4.38226	0.00646162	0.0218788	-2.16492
Uridine 5'-triphosphate	2.19416	4.57622	-15.6257	4.34333	0.0067111	0.0223318	-2.20629
Tyrosine	1.47902	2.78759	-12.8735	4.27121	0.00720297	0.0230912	-2.28354
D-Sedoheptulose 7-phosphate	1.53281	2.89348	-15.0966	4.25902	0.00729019	0.0230912	-2.29668
Cyclic Amp	2.05457	4.15419	-16.6072	4.2579	0.00729826	0.0230912	-2.29789
Phosphoethanolamine	1.52616	2.88017	-10.7671	4.20954	0.00765666	0.0238344	-2.35025
Betaine	1.92531	3.79819	-5.87448	4.16887	0.00797376	0.0244276	-2.39458
Cytidine monophosphate(CMP)	2.45952	5.50034	-13.8654	4.14306	0.00818288	0.0245239	-2.42286
N-Acetylglucosamine -phosphate	1.50853	2.8452	-16.3926	4.08608	0.00866703	0.0245239	-2.48565
D-Sedoheptulose	1.7335	3.32533	-12.238	4.08598	0.00866794	0.0245239	-2.48576
C16:0 Carnitine	1.40499	2.64817	-7.24365	4.082	0.00870294	0.0245239	-2.49016
Adenosine Triphosphate	1.68024	3.20481	-11.1694	4.07622	0.00875413	0.0245239	-2.49657
3-hydroxyisobutyrate	2.13163	4.38213	-13.5952	4.06597	0.00884573	0.0245239	-2.50794
Glucosamine/Mannosamine/Hexosamine	2.15911	4.46641	-18.0504	4.06054	0.00889466	0.0245239	-2.51396
Alanine	1.50711	2.8424	-7.37434	4.0161	0.00930724	0.0253	-2.56348
C6:0-OH Carnitine	-1.99489	0.250887	-10.8648	-3.99764	0.00948497	0.025425	-2.58414
Myoinositol	1.50715	2.84248	-11.4601	3.8544	0.0110041	0.0290929	-2.74633
Adenosine	3.04213	8.23707	-7.55026	3.83847	0.0111895	0.0291835	-2.76457
N-Methyl-2-pyridone-5-carboxamide	1.91409	3.76876	-11.6272	3.80915	0.0115404	0.0296972	-2.79826
Asparagine	1.33448	2.52184	-10.9105	3.76045	0.0121509	0.030857	-2.85451
Uridine Diphosphate Glucose	1.79679	3.47447	-13.8029	3.72646	0.0125989	0.031579	-2.89399
Ophthalmate	1.32504	2.5054	-14.3982	3.63149	0.0139532	0.0345252	-3.00529
Creatine	1.58803	3.00638	-10.2521	3.61402	0.0142201	0.0347401	-3.02593
N,N,N-Trimethyllysine	1.2043	2.30425	-10.3836	3.56785	0.0149531	0.0360744	-3.08067
C18:1 Carnitine_01	1.17001	2.25013	-6.60627	3.45496	0.016933	0.0403465	-3.21597
C18:0-Carnitine	1.23381	2.35187	-7.57904	3.40352	0.017932	0.0421518	-3.27827
Gamma-Butyrobetaine(Deoxycarnitine)	1.37268	2.58951	-7.15367	3.39383	0.0181274	0.0421518	-3.29005
Phosphoenolpyruvate (PEP)	1.40277	2.64409	-15.7442	3.22696	0.0219006	0.0503192	-3.49514
NADP	1.32328	2.50235	-15.9359	3.18003	0.0231152	0.052485	-3.55356
Adenosine Diphosphate Ribose	1.33184	2.51723	-15.8817	3.16731	0.023457	0.0526419	-3.56944
Cytidine diphosphatecholine	1.11889	2.1718	-12.8178	3.13734	0.0242855	0.0538748	-3.60697
C18:2 Carnitine	1.10039	2.14412	-8.28792	3.09194	0.0256033	0.0561526	-3.66405
3-hydroxybutyrate	1.16099	2.23611	-11.4949	3.06533	0.0264127	0.057277	-3.69764
Glucosamine/Mannosamine	1.9359	3.82616	-19.1676	3.02865	0.0275755	0.0591342	-3.74409
NAD+	1.1544	2.22591	-12.0696	2.99359	0.0287404	0.060955	-3.78866
Allothreonine/Threonine	1.02076	2.02899	-8.45949	2.91664	0.031493	0.0660669	-3.88702
Creatinine	0.980315	1.9729	-4.76887	2.78444	0.0369288	0.0766373	-4.05765
C4:0-Carnitine	1.03579	2.05023	-4.7301	2.75292	0.0383724	0.0787858	-4.09862
Succinate	0.970869	1.96002	-9.22592	2.70348	0.040763	0.0828133	-4.16309
N4-Acetylcytidine	2.16051	4.47073	-17.523	2.67424	0.0422534	0.0842107	-4.20132
Orotate	1.36574	2.57708	-15.3245	2.67289	0.0423235	0.0842107	-4.20309
Glutathione oxidized	1.21698	2.3246	-12.2493	2.64006	0.0440714	0.0867937	-4.24612
Diethanolamine	-2.39035	0.190736	-14.4818	-2.63125	0.0445535	0.0868567	-4.25768
Hydroxybenzaldehyde/Benzoate	-1.07601	0.474338	-12.9747	-2.61079	0.0456963	0.0878177	-4.28456
Guanidinoacetate	1.76338	3.39493	-13.8854	2.59535	0.0465793	0.0878177	-4.30486
Choline	0.94096	1.91981	-6.61796	2.59392	0.0466623	0.0878177	-4.30675
Trimethylamine N-oxide	-1.08251	0.472206	-13.6191	-2.5904	0.0468664	0.0878177	-4.31138
C15:0 Carnitine	0.968602	1.95694	-13.1153	2.55991	0.0486778	0.0903348	-4.35154
N-Acetylalanine	0.873667	1.83231	-15.1334	2.5458	0.0495416	0.0910622	-4.37015
FAD	0.961128	1.94683	-14.3098	2.52275	0.0509886	0.0923313	-4.40058
Acetylserine	0.852254	1.80532	-12.9988	2.51962	0.0511888	0.0923313	-4.40472
C8:0-OH Carnitine_01	-1.39201	0.381033	-11.9009	-2.50054	0.0524269	0.0936888	-4.42995
Lactoylphenylalanine	1.02976	2.04168	-15.3523	2.49261	0.0529505	0.0937564	-4.44043
Uridine Monophosphate	-1.49321	0.355222	-15.3167	-2.45622	0.0554286	0.0972519	-4.48861
Dimethylglycine	-0.868939	0.547549	-9.51	-2.43116	0.0572078	0.0993267	-4.52183
C4:1-DC Carnitine_01	0.885203	1.84702	-11.7344	2.42519	0.0576404	0.0993267	-4.52975
Serine	0.828902	1.77633	-12.8838	2.39072	0.0602095	0.102836	-4.5755
Hypotaurine	1.41215	2.66133	-14.977	2.3434	0.063938	0.108246	-4.63838
Glycine	0.903764	1.87094	-13.0624	2.31749	0.0660831	0.110905	-4.67283
C14:0-Carnitine	0.941687	1.92077	-8.95028	2.28086	0.0692487	0.114884	-4.72158
alpha-Ketoglutarate	-1.51295	0.350393	-12.0368	-2.2764	0.069645	0.114884	-4.72751
Norvaline/Valine	0.736346	1.66595	-6.79735	2.13397	0.083652	0.136821	-4.91704
C16:1 Carnitine	0.863784	1.8198	-8.81789	2.12358	0.0847845	0.137015	-4.93086
Acetylcarnitine	0.816925	1.76165	-3.73008	2.11988	0.0851906	0.137015	-4.93577
S-Adenosylhomocysteine	0.888527	1.85128	-12.6332	2.10264	0.0871148	0.138952	-4.95869
C5:0-OH Carnitine	0.726403	1.65451	-6.77432	2.06823	0.0910898	0.144101	-5.00436
C16:0-OH Carnitine	0.972738	1.96256	-10.6185	2.01423	0.0977158	0.152683	-5.07594
L-Carnitine	0.758717	1.69199	-1.88605	2.01124	0.098097	0.152683	-5.07989
Ribose 5-Phosphate	0.788076	1.72677	-10.6942	1.98593	0.101386	0.15654	-5.11336
3-Hydroxymethylglutarate	0.783822	1.72169	-14.621	1.94108	0.107496	0.164657	-5.17254
Taurine	0.707207	1.63264	-7.96072	1.84788	0.121434	0.184541	-5.29484
Lysine	0.708084	1.63363	-12.6146	1.77279	0.133991	0.202033	-5.39252
C4-OH Carnitine	0.837105	1.78646	-6.35813	1.76484	0.135394	0.202566	-5.4028
Norleucine/Leucine	0.612827	1.52925	-11.5633	1.74644	0.1387	0.20388	-5.42657
C18:1 Carnitine_02	0.831055	1.77899	-9.6726	1.74526	0.138915	0.20388	-5.42809
Guanosine	1.24592	2.37169	-15.587	1.74238	0.139441	0.20388	-5.43181
C14:2 Carnitine	0.700913	1.62553	-10.6244	1.66701	0.153924	0.223363	-5.52843
N-Methylaspartate	0.589903	1.50515	-14.941	1.58146	0.17217	0.247976	-5.63654
Lactoylleucine/Lactoylisoleucine	-0.55339	0.681417	-15.0353	-1.53909	0.181973	0.25998	-5.68938
Isoleucine	0.545082	1.4591	-12.6172	1.53395	0.183198	0.25998	-5.69575
Orotidine	0.568439	1.48292	-15.1369	1.52757	0.18473	0.26024	-5.70365
C4:1-DC Carnitine_02	0.519423	1.43338	-11.5558	1.43989	0.207069	0.289596	-5.81092
Aconitate	-0.766896	0.587681	-13.1467	-1.41966	0.212576	0.295159	-5.8353
C6:0 Carnitine	0.607274	1.52338	-7.84958	1.36405	0.228433	0.314911	-5.90153
Urate	0.444742	1.36107	-11.4318	1.31849	0.242233	0.331567	-5.95486
N-Acetylglycine	0.448857	1.36496	-14.1949	1.31182	0.244315	0.332062	-5.96258
C10:0 Carnitine	0.835875	1.78494	-11.295	1.29803	0.248676	0.335502	-5.97851
Argininosuccinate	0.47781	1.39263	-16.5196	1.29131	0.250827	0.335502	-5.98625
Methyl Galactoside	-1.18046	0.441211	-17.2115	-1.28748	0.252061	0.335502	-5.99064
Fructose Bisphosphate	0.944324	1.92429	-12.7102	1.23295	0.270224	0.357214	-6.0525
Malate	0.410268	1.32893	-7.92953	1.21746	0.275593	0.361833	-6.06981
C14:1 Carnitine	0.556692	1.47089	-9.00877	1.19519	0.283476	0.369668	-6.09447
Glucose	1.13963	2.20324	-14.8763	1.15916	0.296657	0.38426	-6.13384
Pyruvate	-0.649141	0.63766	-8.97963	-1.14777	0.300934	0.387202	-6.14614
Citrate	0.559958	1.47423	-7.20432	1.13429	0.306066	0.391197	-6.16061
3-Methyl-2-Oxovalerate/Ketoleucine	-0.797986	0.575152	-14.4314	-1.12357	0.310201	0.392146	-6.17204
Xanthine	-0.468726	0.722602	-14.7125	-1.12184	0.310872	0.392146	-6.17387
Dimethylguanosine	0.578125	1.49291	-17.2078	1.10045	0.319281	0.400137	-6.19646
Isobutyrate/Butyrate/Acetoin	-0.382292	0.767217	-11.8028	-1.06836	0.33226	0.413718	-6.22983
Mannose/Hexose	-0.719212	0.607429	-11.0265	-1.0005	0.361171	0.445845	-6.2983
C10:1 Carnitine	0.623673	1.54079	-12.7971	0.997075	0.362682	0.445845	-6.30167
S-Adenosylmethionine	0.382044	1.30319	-11.4159	0.943364	0.387083	0.472829	-6.35357
Imidazolepropionic acid	0.306825	1.23698	-15.4333	0.904716	0.405438	0.492136	-6.38966
CDP-choline	0.324758	1.25245	-16.8475	0.854648	0.430219	0.518952	-6.43477
Glutamine	0.295406	1.22723	-5.13013	0.825998	0.444909	0.533338	-6.45972
C12:0-Carnitine	0.40608	1.32508	-10.2982	0.798907	0.459141	0.547001	-6.48271
2-hydroxybutyrate/2-hydroxyisobutyrate	0.311619	1.2411	-11.683	0.788768	0.464552	0.550053	-6.49116
Lactate	-0.25459	0.838225	-4.18401	-0.746816	0.487434	0.570754	-6.52521
N,N-Dimethylarginine	0.253105	1.19177	-9.40522	0.745886	0.48795	0.570754	-6.52594
Fumarate	0.246099	1.186	-10.0681	0.72987	0.4969	0.577721	-6.53854
C4:1-DC Carnitine_03	0.224604	1.16846	-5.05591	0.641492	0.548313	0.633679	-6.60395
Citramalate	-0.238926	0.847376	-13.4953	-0.604188	0.57102	0.655994	-6.6294
Isocitrate	0.484721	1.39932	-8.94995	0.578915	0.586734	0.670057	-6.6459
N-Acetylneuraminate	0.219943	1.16469	-12.0977	0.569196	0.592846	0.673055	-6.65208
C6:O-OH Carnitine	0.258805	1.19649	-9.34297	0.557487	0.600261	0.677487	-6.6594
Uridine 5'-diphosphate (UDP)	-0.269232	0.829761	-14.4853	-0.481405	0.649737	0.729065	-6.70363
Pantothenate	0.156391	1.1145	-9.71119	0.461555	0.663001	0.739648	-6.7142
Lactoylvaline	-0.169063	0.88942	-16.2223	-0.452243	0.669272	0.742354	-6.71902
Carnosine	0.342586	1.26803	-12.6243	0.442119	0.676124	0.745668	-6.72415
N-Acetylaspartate	0.178438	1.13166	-11.7484	0.432673	0.68255	0.748478	-6.72885
Pseudouridine	-0.178121	0.883853	-14.8092	-0.368092	0.727264	0.789372	-6.75839
Xylitol/Ribitol/Arabitol	0.16101	1.11807	-14.6734	0.366088	0.728672	0.789372	-6.75923
2-phosphoglycerate	-0.172502	0.887303	-11.5611	-0.361201	0.732112	0.789372	-6.76127
Malonate	-0.3239	0.798907	-14.9939	-0.335818	0.750089	0.804262	-6.77146
Uracil	-0.129628	0.914067	-14.346	-0.315282	0.764766	0.815468	-6.77917
Inosine-Monophosphate	-0.0945941	0.936536	-13.6991	-0.269821	0.797643	0.845852	-6.79459
Alpha-Tocopherol	-0.0977711	0.934476	-15.7009	-0.253681	0.809434	0.853665	-6.7995
N-Acetylmethionine	0.124264	1.08995	-17.2433	0.245631	0.815336	0.855217	-6.80184
Ornithine	0.110102	1.0793	-15.6549	0.222276	0.832537	0.868538	-6.80821
Propanoate	0.0740009	1.05263	-15.1278	0.206189	0.844446	0.876227	-6.81223
2-Methylmaleate_02	-0.0767777	0.948173	-12.863	-0.195575	0.85233	0.879677	-6.81472
3-phosphoglycerate	-0.0410457	0.97195	-10.5752	-0.102229	0.922387	0.939556	-6.83102
Phosphonoacetate	-0.0471254	0.967863	-17.0885	-0.0974248	0.92602	0.939556	-6.83159
Malonyl-L-carnitine(C3:0-DC Carnitine)	0.0314822	1.02206	-10.2468	0.0937174	0.928826	0.939556	-6.832
Uridine	-0.0972315	0.934825	-12.9217	-0.0924043	0.929819	0.939556	-6.83215
N-Acetylglucosamine/N-Acetylgalactosamine/Aceylhexosamine	0.0318905	1.02235	-18.1679	0.0734883	0.944151	0.949069	-6.83399
Thiamine	0.0161823	1.01128	-14.3655	0.0461284	0.964921	0.964921	-6.83592

## Sheet: Diff_Abundant_Metab - All
Supplemental Table 2B. Differential Metabolite Abundance with All Donors
	log2FC	Fold Difference	Average Level	t	P.Value	adj.P.Val	B
Stachyose	8.32537	320.764	-20.1617	4.26067	0.00319606	0.512739	-4.58257
Guanidinosuccinate	5.46417	44.1448	-16.2627	3.78058	0.00605993	0.512739	-4.58367
N-Acetyltryptophan	6.72283	105.627	-17.1528	3.57096	0.00809834	0.512739	-4.58423
N-Fromylkynurenine	-4.21088	0.0540007	-18.1772	-3.1612	0.0145264	0.512739	-4.58547
Adenine	4.48839	22.4461	-9.27593	3.13329	0.0151282	0.512739	-4.58557
1-Methyladenosine	5.56949	47.4878	-18.2722	3.09743	0.0159401	0.512739	-4.58569
Tryptophan	-5.50393	0.022037	-11.3994	-2.78806	0.0251722	0.601875	-4.5868
Raffinose	9.61396	783.594	-15.0669	2.49232	0.0392681	0.601875	-4.58799
Phosphorylcholine	3.44234	10.8705	-16.1063	2.44992	0.0418717	0.601875	-4.58817
Ribose	3.92317	15.1703	-15.8178	2.41498	0.0441484	0.601875	-4.58832
2-Deoxy-D-Glucose	-3.35176	0.0979532	-13.5607	-2.35217	0.0485624	0.601875	-4.5886
Gluconate	5.40673	42.4216	-13.4885	2.33534	0.0498192	0.601875	-4.58867
4-Imidazoleacetate	-4.35799	0.0487657	-13.3399	-2.32136	0.0508882	0.601875	-4.58874
Inosine	4.37874	20.8033	-9.41839	2.26958	0.0550534	0.601875	-4.58897
Glycero-3-Phosphocholine	3.34512	10.1621	-15.0637	2.23548	0.0579812	0.601875	-4.58912
NADH	3.86614	14.5822	-17.2484	2.22098	0.0592727	0.601875	-4.58919
Saccharopine	4.60874	24.3988	-15.6537	2.19029	0.0621028	0.601875	-4.58933
N-Acetylserotonin	-3.96267	0.0641383	-16.7017	-2.18829	0.0622911	0.601875	-4.58934
Guanosine Diphosphate Mannose(GDP-mannose)	2.47791	5.57089	-15.8974	2.17603	0.0634629	0.601875	-4.5894
Glutarylcarnitine (C 5:0-DC)_02	-3.37864	0.0961453	-14.3322	-2.09804	0.0714425	0.601875	-4.58976
C20:0 Carnitine	3.38181	10.4238	-11.2186	2.08705	0.0726443	0.601875	-4.58981
3-Aminobutyrate/3-Aminoisobutyrate	2.37669	5.19344	-9.41206	2.08644	0.0727116	0.601875	-4.58982
Mannitol/Galactitol/Hexitol	-2.67009	0.157117	-7.98489	-2.0245	0.0798712	0.601875	-4.59011
Histidine	-4.76922	0.0366708	-3.2355	-2.02446	0.0798754	0.601875	-4.59011
Glucose 1-Phosphate/ Fructose 6-phosphate	3.49497	11.2743	-12.4499	2.01938	0.0804927	0.601875	-4.59014
Hippurate	-4.51914	0.0436117	-12.011	-2.00956	0.0816993	0.601875	-4.59019
Glucose 6-Phosphate	3.81514	14.0757	-11.1741	1.98158	0.0852328	0.601875	-4.59032
Methionine	2.56036	5.89854	-13.3789	1.95716	0.0884386	0.601875	-4.59044
Oxoproline (Pyroglutamate)	2.08823	4.25227	-10.2002	1.92249	0.0931918	0.601875	-4.59061
Trans-hydroxyproline/Cis-hydroxyproline	1.94029	3.83783	-16.1056	1.91991	0.0935556	0.601875	-4.59062
Proline	2.11413	4.32928	-12.2233	1.84243	0.105129	0.654514	-4.591
D-Sedoheptulose	2.23566	4.7098	-11.9697	1.79488	0.112899	0.680919	-4.59124
C5:1 Carnitine	2.23923	4.72145	-10.3953	1.74558	0.121529	0.692308	-4.59148
3-hydroxyisobutyrate	2.55717	5.88551	-13.3808	1.71954	0.126336	0.692308	-4.59162
NADHX	5.78088	54.9817	-20.6006	1.70741	0.128636	0.692308	-4.59168
Ergothioneine	4.77828	27.4413	-13.8916	1.69113	0.131782	0.692308	-4.59176
Hypoxanthine	2.03761	4.10564	-11.8603	1.68634	0.132722	0.692308	-4.59178
D-Sedoheptulose 7-phosphate	1.77152	3.41413	-14.8823	1.61085	0.148382	0.753626	-4.59216
Hexose Phosphate	1.92259	3.79102	-11.7386	1.52841	0.167416	0.77586	-4.59258
Cyclic Amp	2.02646	4.07405	-16.6156	1.51398	0.170967	0.77586	-4.59265
N-Acetylglucosamine -phosphate	1.95675	3.88188	-16.2186	1.47251	0.181556	0.77586	-4.59286
Phenylalanine	1.78264	3.44055	-12.2165	1.45049	0.187416	0.77586	-4.59297
2-Keto-3-Deoxy-D-Gluconic Acid/Gluconolactone	4.03313	16.3717	-15.8723	1.4216	0.195358	0.77586	-4.59311
Alanine	1.45891	2.74901	-7.35659	1.4129	0.197805	0.77586	-4.59316
Cysteinylglycine	1.87864	3.67729	-13.261	1.4087	0.198998	0.77586	-4.59318
N-Methyl-2-pyridone-5-carboxamide	2.54073	5.81885	-11.2376	1.38782	0.205019	0.77586	-4.59328
C5:0 Carnitine	1.49099	2.81081	-8.14383	1.38232	0.206631	0.77586	-4.59331
Anserine	1.72029	3.29503	-11.9347	1.3321	0.221875	0.77586	-4.59356
3-hydroxybutyrate	2.62007	6.14782	-10.808	1.32336	0.224625	0.77586	-4.5936
Phosphocreatine	6.13354	70.2067	-18.4529	1.3111	0.228531	0.77586	-4.59366
Glucosamine/Mannosamine	2.36663	5.15734	-19.1446	1.30993	0.228907	0.77586	-4.59367
Cytidine diphosphatecholine	1.55696	2.94233	-12.5452	1.30477	0.230571	0.77586	-4.59369
6-Phosphogluconate	2.36449	5.14969	-15.549	1.30382	0.230881	0.77586	-4.5937
Hypotaurine	2.13545	4.39376	-14.618	1.30136	0.231677	0.77586	-4.59371
Cytidine monophosphate(CMP)	1.94771	3.85762	-14.0345	1.28907	0.2357	0.77586	-4.59377
Creatine	1.48622	2.80153	-10.2456	1.28547	0.236891	0.77586	-4.59379
Quinate	-2.59661	0.165326	-15.2037	-1.27241	0.241247	0.77586	-4.59385
Tyrosine	1.5423	2.91258	-12.7634	1.26994	0.242081	0.77586	-4.59386
Myoinositol	1.35456	2.55719	-11.4029	1.26529	0.243651	0.77586	-4.59389
Glutathione Reduced	1.60384	3.03951	-7.60715	1.26152	0.244933	0.77586	-4.59391
N4-Acetylcytidine	2.90842	7.50794	-17.1026	1.2499	0.24892	0.77586	-4.59396
Trimethylamine N-oxide	-1.90625	0.266785	-13.9512	-1.24883	0.249289	0.77586	-4.59397
Dihydroorotate	-2.41063	0.188074	-18.6996	-1.22266	0.258478	0.77586	-4.59409
Adenosine Diphosphate Ribose	1.33436	2.52163	-15.7836	1.21585	0.260916	0.77586	-4.59413
gamma-glutamylalanine	1.79827	3.47804	-17.9908	1.20533	0.264717	0.77586	-4.59418
Betaine	1.86879	3.65227	-5.83131	1.1813	0.273576	0.77586	-4.59429
Glutamate	1.61351	3.05995	-6.84479	1.16555	0.279517	0.77586	-4.59437
N-Acetylcysteine	1.73901	3.33805	-18.1009	1.16468	0.279847	0.77586	-4.59437
Ribulose 5-phosphate/Xylulose 5-phosphate	2.21415	4.64008	-16.5704	1.16125	0.281155	0.77586	-4.59439
C20:1 Carnitine	1.93085	3.8128	-8.59913	1.15134	0.284963	0.77586	-4.59443
Ophthalmate	1.38002	2.60272	-14.3718	1.13819	0.290083	0.77586	-4.5945
Uridine Diphosphate Glucose	1.43931	2.71191	-13.9097	1.1338	0.291811	0.77586	-4.59452
Glucosamine/Mannosamine/Hexosamine	1.8525	3.61125	-18.133	1.12962	0.29346	0.77586	-4.59454
alpha-Ketoglutarate	-1.73561	0.300282	-12.2813	-1.11248	0.300308	0.783237	-4.59462
Adenosine	2.90865	7.50918	-7.68569	1.10144	0.304787	0.784318	-4.59467
N,N,N-Trimethyllysine	1.13291	2.19301	-10.4199	1.0854	0.311392	0.784583	-4.59474
Asparagine	1.12416	2.17974	-10.9742	1.08148	0.31302	0.784583	-4.59476
C4:0-Carnitine	1.1082	2.15576	-4.66459	1.05885	0.322567	0.788584	-4.59486
Phosphoethanolamine	1.23145	2.34802	-10.8486	1.05833	0.322788	0.788584	-4.59486
Succinate	1.07362	2.1047	-9.16741	1.04318	0.329311	0.788622	-4.59493
NADPH	2.22895	4.68792	-21.2051	1.03936	0.330976	0.788622	-4.59495
C4-OH Carnitine	1.3761	2.59566	-6.10696	1.01288	0.342667	0.806522	-4.59507
Gamma-Butyrobetaine(Deoxycarnitine)	1.12121	2.1753	-7.21818	0.997756	0.349489	0.812667	-4.59514
Glycine	1.15168	2.22172	-12.954	0.969747	0.362395	0.82571	-4.59526
Creatinine	1.01744	2.02432	-4.70817	0.967055	0.363655	0.82571	-4.59527
Imidazolepropionic acid	2.55568	5.87944	-14.4546	0.932309	0.380206	0.837188	-4.59542
N-Acetylalanine	1.01405	2.01957	-15.0415	0.926581	0.382987	0.837188	-4.59544
Norvaline/Valine	1.01534	2.02138	-6.65005	0.920381	0.386015	0.837188	-4.59547
Lactoylphenylalanine	1.39042	2.62155	-15.1138	0.920288	0.386061	0.837188	-4.59547
Guanosine	2.05504	4.15554	-15.1269	0.897497	0.397343	0.851952	-4.59556
Taurine	0.957517	1.94196	-7.8086	0.888828	0.401697	0.851952	-4.5956
NAD+	0.940196	1.91879	-12.1291	0.850428	0.4214	0.855836	-4.59576
Serine	0.837919	1.78747	-12.8574	0.845976	0.423728	0.855836	-4.59577
C5:0-OH Carnitine	0.839444	1.78936	-6.7384	0.837975	0.427935	0.855836	-4.59581
C17:0 Carnitine	1.13656	2.19857	-12.4989	0.825829	0.434377	0.855836	-4.59585
Orotate	1.09866	2.14155	-15.6101	0.8234	0.435673	0.855836	-4.59586
Acetylserine	0.859176	1.814	-12.9749	0.820712	0.437112	0.855836	-4.59587
Norleucine/Leucine	1.05682	2.08034	-11.3637	0.815964	0.439659	0.855836	-4.59589
Coenzyme A	1.3175	2.49234	-15.4551	0.801211	0.447641	0.855836	-4.59595
Isoleucine	1.02502	2.03499	-12.3919	0.79661	0.450151	0.855836	-4.59597
Allothreonine/Threonine	0.817632	1.76251	-8.49882	0.794793	0.451145	0.855836	-4.59597
3-Hydroxymethylglutarate	0.849876	1.80235	-14.5643	0.792671	0.452307	0.855836	-4.59598
Urate	0.846947	1.79869	-11.2178	0.77465	0.462262	0.860699	-4.59605
CDP-choline	1.07015	2.09966	-16.4697	0.769291	0.46525	0.860699	-4.59607
C20:2 Carnitine	1.51811	2.86416	-9.83975	0.763924	0.468256	0.860699	-4.59609
S-Adenosylmethionine	0.915302	1.88596	-11.1552	0.741289	0.481077	0.872993	-4.59617
S-Adenosylhomocysteine	0.95371	1.93685	-12.615	0.7362	0.483991	0.872993	-4.59619
Glucose	1.60884	3.05007	-14.6305	0.722647	0.491808	0.877669	-4.59624
Dimethylguanosine	1.26236	2.39889	-16.8342	0.715738	0.495824	0.877669	-4.59627
Uridine Diphosphate Glucuronic Acid	1.50378	2.83585	-17.4424	0.706691	0.501115	0.877669	-4.5963
2-hydroxybutyrate/2-hydroxyisobutyrate	0.917898	1.88936	-11.4069	0.700472	0.504774	0.877669	-4.59632
Pyruvate	-0.932607	0.523911	-9.27423	-0.674739	0.52009	0.896226	-4.59641
Acetylcarnitine	0.697073	1.62121	-3.78465	0.660072	0.528948	0.900457	-4.59646
C4:1-DC Carnitine_01	0.753442	1.68581	-11.8283	0.654663	0.532239	0.900457	-4.59648
Guanidinoacetate	1.31605	2.48983	-14.0344	0.64762	0.536541	0.900457	-4.5965
N-Acetylglycine	0.589342	1.50456	-14.0299	0.597156	0.567984	0.925821	-4.59666
Xylitol/Ribitol/Arabitol	0.831352	1.77935	-14.301	0.59547	0.569053	0.925821	-4.59667
FAD	0.726714	1.65487	-14.3933	0.588022	0.573788	0.925821	-4.59669
2-phosphoglycerate	-1.06626	0.477555	-11.9677	-0.587452	0.574151	0.925821	-4.59669
Choline	0.696608	1.62069	-6.71022	0.580969	0.578293	0.925821	-4.59671
Ribose 5-Phosphate	0.676176	1.5979	-10.5642	0.577622	0.580437	0.925821	-4.59672
NADP	0.782163	1.71971	-16.1061	0.565487	0.588251	0.92695	-4.59676
C18:0-Carnitine	0.719299	1.64638	-7.78182	0.556651	0.593977	0.92695	-4.59678
C6:0 Carnitine	0.827377	1.77446	-7.7567	0.548662	0.599181	0.92695	-4.5968
Lysine	0.759264	1.69263	-12.5827	0.546863	0.600356	0.92695	-4.59681
Aconitate	-0.842143	0.557814	-13.2834	-0.529165	0.611986	0.929991	-4.59686
Diethanolamine	-1.2746	0.413339	-14.1053	-0.512448	0.623079	0.929991	-4.59691
Pantothenate	-0.765629	0.588197	-10.0383	-0.50369	0.628933	0.929991	-4.59693
C14:1 Carnitine	-1.10522	0.464833	-9.65298	-0.492953	0.636149	0.929991	-4.59696
Uracil	0.851549	1.80444	-13.9538	0.488164	0.639381	0.929991	-4.59697
3-phosphoglycerate	-0.899974	0.535896	-10.9274	-0.482312	0.643341	0.929991	-4.59699
N-Acetylaspartate	0.551164	1.46527	-11.5976	0.473587	0.649269	0.929991	-4.59701
C14:2 Carnitine	-1.12012	0.460056	-11.3381	-0.470786	0.651178	0.929991	-4.59701
Thiamine	0.853445	1.80681	-14.0002	0.467265	0.653581	0.929991	-4.59702
Dimethylglycine	-0.55666	0.679874	-9.45701	-0.460552	0.658175	0.929991	-4.59704
Uridine Monophosphate	-0.818612	0.566987	-15.0905	-0.452603	0.663635	0.929991	-4.59706
Lactoylvaline	0.667895	1.58875	-15.8222	0.449003	0.666116	0.929991	-4.59707
Isocitrate	-1.2316	0.425846	-9.74995	-0.443784	0.669719	0.929991	-4.59708
Ornithine	0.69853	1.62285	-15.3397	0.443687	0.669786	0.929991	-4.59708
C4:1-DC Carnitine_02	0.424959	1.34253	-11.6447	0.406726	0.695565	0.945713	-4.59717
3-Methyl-2-Oxovalerate/Ketoleucine	-0.647897	0.63821	-14.4954	-0.400963	0.699624	0.945713	-4.59718
L-Carnitine	0.496529	1.41081	-1.97273	0.39629	0.702924	0.945713	-4.59719
Uridine 5'-diphosphate (UDP)	-1.09497	0.468146	-14.8373	-0.387972	0.708813	0.945713	-4.59721
Malonyl-L-carnitine(C3:0-DC Carnitine)	-0.442297	0.735962	-10.4691	-0.385144	0.71082	0.945713	-4.59721
C16:0 Carnitine	0.542661	1.45666	-7.57767	0.376685	0.716838	0.945713	-4.59723
2-Methylmaleate_02	0.547334	1.46138	-12.668	0.363761	0.726074	0.945713	-4.59726
Malate	0.427769	1.34515	-7.94442	0.360729	0.728248	0.945713	-4.59726
C6:O-OH Carnitine	0.507395	1.42148	-9.20979	0.359741	0.728957	0.945713	-4.59726
Methyl Galactoside	-0.9154	0.530197	-17.1499	-0.338873	0.743995	0.945713	-4.5973
Xanthine	0.539308	1.45328	-14.2647	0.331226	0.749536	0.945713	-4.59732
C15:0 Carnitine	0.419072	1.33707	-13.3284	0.330497	0.750065	0.945713	-4.59732
C6:0-OH Carnitine	-0.658796	0.633407	-10.3561	-0.32213	0.756147	0.945713	-4.59733
Inosine-Monophosphate	-0.332147	0.794353	-13.8029	-0.321164	0.756851	0.945713	-4.59734
C16:1 Carnitine	-0.656403	0.634458	-9.39743	-0.321006	0.756966	0.945713	-4.59734
Isobutyrate/Butyrate/Acetoin	0.41814	1.3362	-11.4832	0.306093	0.767856	0.945713	-4.59736
Alpha-Tocopherol	-0.323753	0.798989	-15.7752	-0.296207	0.775106	0.945713	-4.59738
Malonate	0.816636	1.76129	-14.5434	0.290422	0.77936	0.945713	-4.59739
N-Acetylglucosamine/N-Acetylgalactosamine/Aceylhexosamine	0.339971	1.26573	-18.065	0.289482	0.780051	0.945713	-4.59739
Carnosine	0.54591	1.45994	-12.5349	0.28266	0.785079	0.945713	-4.5974
Lactoylleucine/Lactoylisoleucine	0.468755	1.38391	-14.5891	0.271571	0.793275	0.945713	-4.59742
Propanoate	0.315102	1.2441	-15.0166	0.268232	0.795748	0.945713	-4.59742
C18:1 Carnitine_02	-0.543591	0.686061	-10.2044	-0.2624	0.800074	0.945713	-4.59743
C12:0-Carnitine	-0.407835	0.753754	-10.6084	-0.259487	0.802238	0.945713	-4.59744
Pseudouridine	0.425274	1.34283	-14.4061	0.236786	0.81916	0.945713	-4.59747
N-Acetylneuraminate	-0.29135	0.817137	-12.3183	-0.235724	0.819954	0.945713	-4.59747
Glutamine	0.239065	1.18023	-5.16294	0.233499	0.821619	0.945713	-4.59747
Phosphoenolpyruvate (PEP)	0.370658	1.29294	-16.1239	0.226371	0.826959	0.945713	-4.59748
Uridine	0.676468	1.59822	-12.531	0.221632	0.830514	0.945713	-4.59749
Guanosine Triphosphate	0.696664	1.62075	-18.1672	0.21403	0.836226	0.945713	-4.5975
N-Acetylmethionine	0.530601	1.44453	-17.0603	0.21357	0.836572	0.945713	-4.5975
C10:0 Carnitine	0.344364	1.26959	-11.4501	0.197829	0.848434	0.945713	-4.59751
N,N-Dimethylarginine	0.209977	1.15667	-9.3422	0.197034	0.849034	0.945713	-4.59752
Mannose/Hexose	-0.337953	0.791163	-10.9749	-0.195558	0.850148	0.945713	-4.59752
C4:1-DC Carnitine_03	-0.200814	0.87006	-5.27342	-0.182541	0.859994	0.945713	-4.59753
Glutathione oxidized	0.292443	1.22471	-12.507	0.180163	0.861796	0.945713	-4.59753
Fumarate	0.211813	1.15814	-10.1111	0.17935	0.862412	0.945713	-4.59753
C10:1 Carnitine	-0.270471	0.829049	-13.1488	-0.149683	0.88496	0.964957	-4.59756
Phosphonoacetate	-0.172472	0.887321	-16.9766	-0.122981	0.905353	0.978221	-4.59758
Argininosuccinate	-0.143831	0.905112	-16.7731	-0.116008	0.910691	0.978221	-4.59759
Hydroxybenzaldehyde/Benzoate	-0.163946	0.89258	-12.5945	-0.107945	0.91687	0.978221	-4.59759
C16:0-OH Carnitine	0.166371	1.12223	-10.9309	0.106626	0.917882	0.978221	-4.59759
Orotidine	0.112172	1.08085	-15.2317	0.0974655	0.92491	0.978221	-4.5976
C8:0-OH Carnitine_01	0.217286	1.16254	-11.221	0.0940452	0.927536	0.978221	-4.5976
C18:2 Carnitine	-0.13518	0.910556	-8.78634	-0.0746629	0.942435	0.983488	-4.59761
C18:1 Carnitine_01	-0.1412	0.906764	-7.1253	-0.0742901	0.942722	0.983488	-4.59761
Citramalate	0.0874577	1.0625	-13.3208	0.0668223	0.94847	0.984165	-4.59761
Fructose Bisphosphate	-0.187401	0.878186	-13.235	-0.0522912	0.959662	0.990453	-4.59762
N-Methylaspartate	0.0550336	1.03888	-15.098	0.0445628	0.965619	0.9913	-4.59762
C14:0-Carnitine	0.0444082	1.03126	-9.27952	0.0297844	0.977016	0.994939	-4.59762
Lactate	-0.026915	0.981517	-4.07994	-0.0265987	0.979474	0.994939	-4.59762
Uridine 5'-triphosphate	0.0741322	1.05273	-16.4748	0.0174741	0.986514	0.996272	-4.59762
Adenosine Triphosphate	0.0184176	1.01285	-11.8247	0.00597576	0.995388	0.996272	-4.59762
Citrate	0.0066241	1.0046	-7.47734	0.0048306	0.996272	0.996272	-4.59762
